# Supplementary material for: Genistein supplementation modulates the intestinal microbiota–liver–lumbar muscle metabolic axis in DLY commercial pigs without concomitant changes in growth performance
Source: Front Microbiol. 2025 Nov 20;16:1686257. doi: 10.3389/fmicb.2025.1686257 (PMC12675160; doi:10.3389/fmicb.2025.1686257)
Supplement: Supplementary file 1 [file Table_1.xlsx]

## Sheet: Sheet1
Supplementary Table S1. Ingredient and nutrient composition of the experimental diets (%, as-fed basis).
Composition	Nutrients	Content(%)
Corn	crude fat	≥14.0
Flour	Crude ash	≤8.0
Wheat	Crude fiber	≤8.0
Soybean meal	Rough protein	0.40–1.20
Stone powder	Calcium	≥0.40
Monocalcium phosphate	Total phosphorus	0.30–0.80
Genistein	Genistein	0.016
Vitamins and vitamin-like substances	Water	≤13.0
Note: Genistein was supplemented at 160 mg kg⁻¹ diet in the treatment group only.
