# Supplementary material for: Genistein supplementation modulates the intestinal microbiota–liver–lumbar muscle metabolic axis in DLY commercial pigs without concomitant changes in growth performance
Source: Front Microbiol. 2025 Nov 20;16:1686257. doi: 10.3389/fmicb.2025.1686257 (PMC12675160; doi:10.3389/fmicb.2025.1686257)
Supplement: Supplementary file 2 [file Table_2.xlsx]

## Sheet: Sheet1
Supplementary Table S2. Original daily ration intake record sheet (kg, Dietary intake).
Date	control group/kg	Fed group/kg
2022-07-15	2	2
2022-07-16	2	2
2022-07-17	2	2
2022-07-18	2.2	2.1
2022-07-19	2.2	2.1
2022-07-20	2.6	2.4
2022-07-21	2.4	2.3
2022-07-22	2.4	2.3
2022-07-23	2.4	2.3
2022-07-24	2.4	2.3
2022-07-25	2.4	2.3
2022-07-26	2.4	2.3
2022-07-27	2.4	2.3
2022-07-28	2.4	2.3
2022-07-29	2.6	2.4
2022-07-30	2.6	2.5
2022-07-31	2.8	2.5
2022-08-01	2.8	2.5
2022-08-02	2.8	2.5
2022-08-03	3	2.6
2022-08-04	3.2	2.8
2022-08-05	3.2	2.8
2022-08-06	3.2	2.8
2022-08-07	3.2	2.8
2022-08-08	3.2	2.8
2022-08-09	3.2	2.8
2022-08-10	3.2	2.8
2022-08-11	3	2.8
2022-08-12	3	2.8
2022-08-13	3	2.8
2022-08-14	3	2.8
2022-08-15	2.9	2.7
2022-08-16	2.8	2.7
2022-08-17	2.8	2.7
2022-08-18	2.8	2.7
2022-08-19	2.8	2.7
2022-08-20	2.1	1.9
2022-08-21	2.4	2.3
2022-08-22	3.2	2.5
2022-08-23	1.6	2
2022-08-24	3.2	2.7
2022-08-25	3.2	2.5
2022-08-26	1.796	2
2022-08-27	2.8	2.7
2022-08-28	2.85	2.7
2022-08-29	2.8	2.7
2022-08-30	2.9	2.8
2022-08-31	2.9	2.8
2022-09-01	3	2.9
2022-09-02	3	3
2022-09-03	3.1	3.1
2022-09-04	3.1	3
2022-09-05	3.1	3.1
2022-09-06	3.1	3.1
2022-09-07	3.1	3
2022-09-08	3.1	3.1
2022-09-09	3.2	3.1
2022-09-10	3.3	3.1
2022-09-11	3.3	3.1
2022-09-12	3.2	3.1
2022-09-13	3.2	3.1
2022-09-14	3.2	3
2022-09-15	3.1	3
2022-09-16	3.1	3
2022-09-17	3	3
2022-09-18	3	3.1
2022-09-19	2.4	3.1
2022-09-20	2.4	3.1
2022-09-21	2.7	3.1
2022-09-22	2.6	3.1
2022-09-23	2.6	3.1
2022-09-24	2.75	3.1
2022-09-25	3.1	3.2
2022-09-26	3.3	3.4
